# Supplementary material for: Scoping Review of Intervention Strategies for Improving Coverage and Uptake of Maternal Nutrition Services in Southeast Asia
Source: Int J Environ Res Public Health. 2021 Dec 16;18(24):13292. doi: 10.3390/ijerph182413292 (PMC8701361; doi:10.3390/ijerph182413292)
Supplement: Supplementary file 1 [file ijerph-18-13292-s001.zip]

Archive with 1 entries (1 files):
- ijerph-1439525-supplementary.pdf
